# Supplementary material for: PLA 3D Printing as a Straightforward and Versatile Fabrication Method for PDMS Molds
Source: Polymers (Basel). 2023 Mar 17;15(6):1498. doi: 10.3390/polym15061498 (PMC10059908; doi:10.3390/polym15061498)
Supplement: Supplementary file 1 [file polymers-15-01498-s001.zip]

Archive with 2 entries (2 files):
- PDMS mold_outer.stl
- PDMS molds_inner.stl
